# Supplementary material for: Immunogenicity and safety of heterologous boost immunization with PastoCovac Plus against COVID-19 in ChAdOx1-S or BBIBP-CorV primed individuals
Source: PLoS Pathog. 2023 Nov 1;19(11):e1011744. doi: 10.1371/journal.ppat.1011744 (PMC10619776; doi:10.1371/journal.ppat.1011744)
Supplement: S1 Datasheet — (XLSX) [file ppat.1011744.s001.xlsx]

## Sheet: Sheet1
S1 Datasheet. Anti-Spike and Neutralization Abs before and after the booster shots in vaccinated individuals.
code	Group	Covid	Anti-S-QuantiVac_before	Anti-S-QuantiVac_after	Neutralization Ab_before	Neutralization Ab_after
231	Astera-Astera	0	94.3	317.6	18.56	34.28
220	Astera-Astera	0	24.53	261.92	3.23	34.67
216	Astera-Astera	0	137.2	179.2	33	34.87
22	Astera-Astera	0	7.2	72.5	5.5	30.9
23	Astera-Astera	0	23.68	135.36	22.32	31.4
221	Astera-Astera	0	26.9	128.9	13.86	34.7
211	Astera-Astera	0	20.59	33.41	34.55	34.85
215	Astera-Astera	0	59.2	185.3	31.8	39.67
228	Astera-Astera	0	160	214.08	22.1	37.89
227	Astera-Astera	0	9.16	25.61	0.68	2.29
28	Astera-Astera	0	33.17	139.36	31.69	33.29
26	Astera-Astera	0	33.76	129.96	17.28	28.46
212	Astera-Astera	0	12.7	74.1	0.7	25.2
119	Astera-Plus	0	106.99	269.52	32.6	32.6
112	Astera-Plus	0	79.5	192.11	7.4	25.3
125	Astera-Plus	0	19.46	86.73	5.29	31.02
152	Astera-Plus	0	23.78	200.19	29.7	37.05
14	Astera-Plus	0	20	179.12	1.5	28.5
19	Astera-Plus	0	19.4	84.8	37.2	39.49
153	Astera-Plus	0	39.01	167.24	5.5	37.34
115	Astera-Plus	0	35.8	179.86	10.09	36.47
120	Astera-Plus	0	27.1	1281.5	2.3	17.5
18	Astera-Plus	0	52.9	200.21	3.6	20.8
16	Astera-Plus	0	29.5	198.13	9.3	37.25
151	Astera-Plus	0	19.63	100	4.14	36.24
116	Astera-Plus	0	34.52	215.32	10.47	34.37
121	Astera-Plus	0	40.4	349.4	16.19	34.43
13	Astera-Plus	0	9.7	68.2	0.5	30.96
113	Astera-Plus	0	24	221.2	1.82	37.02
156	Astera-Plus	0	24.5	138.9	0.9	34.1
157	Astera-Plus	0	76.26	274	12.8	35.01
134	Astera-Plus	0	126.6	3549.3	36	37.11
143	Astera-Plus	0	39.43	152.32	16.8	32.12
154	Astera-Plus	0	35.42	93.41	10.3	33.45
128	Astera-Plus	0	54.75	289.93	10.56	33.74
162	Astera-Plus	0	193.9	495.4	33.3	34.4
150	Astera-Plus	0	18.65	172.11	15.41	36.99
146	Astera-Plus	0	75.12	183.81	34.8	34.91
167	Astera-Plus	0	1292.3	1298.9	28.9	32.4
166	Astera-Plus	0	1187	1753.5	34.5	35.1
133	Astera-Plus	0	26.41	94.07	1.8	38.2
148	Astera-Plus	0	23.6	140.8	3.1	35.29
144	Astera-Plus	0	72.85	330.6	0.4	27.99
164	Astera-Plus	0	109.55	264.9	6.2	15.8
145	Astera-Plus	0	12.91	241.16	0.76	36.61
135	Astera-Plus	0	15.11	31.47	0.1	15.62
139	Astera-Plus	0	8.33	67.87	0.8	35.94
140	Astera-Plus	0	22.09	66.73	5.92	7.76
127	Astera-Plus	0	115	230	32.39	34.91
163	Astera-Plus	0	1066	8925	18.7	35.6
131	Astera-Plus	0	162.5	1673.4	0.1	34.37
129	Astera-Plus	0	28.01	408.96	3.2	27
165	Astera-Plus	0	292.9	2572.3	13.4	25.4
346	Sinopharm-Plus	0	6.05	280.56	0.1	34.82
335	Sinopharm-Plus	0	19.19	1268.2	0.1	34.82
350	Sinopharm-Plus	0	11.54	406.88	0.1	34.49
36	Sinopharm-Plus	0	8.3	140.1	0.8	33.4
324	Sinopharm-Plus	0	17.06	773.19	0.1	34.04
330	Sinopharm-Plus	0	2.4	15.5	1.2	2.5
332	Sinopharm-Plus	0	33.57	199.76	36.7	38.93
349	Sinopharm-Plus	0	22.31	358.44	4.67	35.12
317	Sinopharm-Plus	0	9.9	96.1	1.5	34.7
315	Sinopharm-Plus	0	6.4	115	0.2	32.6
334	Sinopharm-Plus	0	1.8	141.1	0.4	34.1
341	Sinopharm-Plus	0	89.17	278.32	30.66	34.88
343	Sinopharm-Plus	0	64.89	469.14	22.6	34.76
338	Sinopharm-Plus	0	21.79	239.4	15.74	34.7
328	Sinopharm-Plus	0	31	143.7	1.8	33.8
345	Sinopharm-Plus	0	0.1	34.95	0.1	18.35
331	Sinopharm-Plus	0	4.1	130.8	0.5	26.1
333	Sinopharm-Plus	0	21.31	246.32	2.69	4.2
337	Sinopharm-Plus	0	38.42	188.38	10.1	37.08
344	Sinopharm-Plus	0	8.02	312.88	0.1	34.67
31	Sinopharm-Plus	0	11.7	137.7	6.6	34.26
310	Sinopharm-Plus	0	3.8	201.2	0.5	34.9
312	Sinopharm-Plus	0	5.9	148.3	0.6	34.4
38	Sinopharm-Plus	0	18.4	134.1	20.6	35.1
327	Sinopharm-Plus	0	21.9	138.2	0.9	34.6
37	Sinopharm-Plus	0	20.8	124.5	3.4	91.5
329	Sinopharm-Plus	0	99.8	169.2	32.2	37.2
325	Sinopharm-Plus	0	93.25	1256.9	10	34.61
32	Sinopharm-Plus	0	2.8	144.9	0.5	34.84
446	Sinopharm-Sinopharm	0	24.71	35.66	31.24	32.58
41	Sinopharm-Sinopharm	0	107.76	341.43	28.43	32.52
425	Sinopharm-Sinopharm	0	5.6	12.17	7.67	10.21
418	Sinopharm-Sinopharm	0	1.75	16.55	10.98	19.51
447	Sinopharm-Sinopharm	0	68.08	7446.2	12.8	33.56
410	Sinopharm-Sinopharm	0	11.12	12.21	20.33	23.29
43	Sinopharm-Sinopharm	0	3.76	69.5	5.95	22.67
428	Sinopharm-Sinopharm	0	26	40.49	28.16	33.31
416	Sinopharm-Sinopharm	0	39.73	64.22	33.12	34.57
413	Sinopharm-Sinopharm	0	249.9	566.21	35.11	35.34
420	Sinopharm-Sinopharm	0	19.77	25.24	23.38	35.28
442	Sinopharm-Sinopharm	0	7.52	32.35	24.6	24.53
437	Sinopharm-Sinopharm	0	41.24	70.99	30.58	34.68
443	Sinopharm-Sinopharm	0	37.03	44.72	34.99	35.05
44	Sinopharm-Sinopharm	0	9.18	494.82	14.87	35.3
433	Sinopharm-Sinopharm	0	54.47	62.85	35.07	35.09
450	Sinopharm-Sinopharm	0	34.13	104.85	10.15	25.91
439	Sinopharm-Sinopharm	0	3.41	8.13	20.91	20.93
424	Sinopharm-Sinopharm	0	7.96	14.68	15.26	21.84
417	Sinopharm-Sinopharm	0	8.63	21.14	7.69	23.54
47	Sinopharm-Sinopharm	0	54.03	85.71	29.36	33.68
411	Sinopharm-Sinopharm	0	3.85	96.44	14.64	33.08
415	Sinopharm-Sinopharm	0	60	64.41	33.25	34.22
430	Sinopharm-Sinopharm	0	3.3	6.97	12.2	13.55
45	Sinopharm-Sinopharm	0	46.39	504.63	23.25	35.07
426	Sinopharm-Sinopharm	0	33.38	1079.2	5.6	29.5
46	Sinopharm-Sinopharm	0	12.09	598.91	15.62	35.07
42	Sinopharm-Sinopharm	0	3	99.7	0.8	29.1
431	Sinopharm-Sinopharm	0	43.41	47.08	34.51	34.63
422	Sinopharm-Sinopharm	0	15.54	25.36	28.05	29.98
48	Sinopharm-Sinopharm	0	35.17	52.11	14.64	31.74
434	Sinopharm-Sinopharm	0	118.29	1104	35.27	35.3
449	Sinopharm-Sinopharm	0	576.1	707.9	35.69	35.74
423	Sinopharm-Sinopharm	0	18.16	18.72	21.78	23.06
427	Sinopharm-Sinopharm	0	45.09	53.07	34.63	34.82
414	Sinopharm-Sinopharm	0	25.81	27.88	25.73	26.79
412	Sinopharm-Sinopharm	0	245.47	256.74	34.94	35.11
49	Sinopharm-Sinopharm	0	22.51	32.47	13.32	23.4
21	Astera-Astera	1	28.81	180.38	36.79	39.61
224	Astera-Astera	1	40.05	119.28	2.72	27.32
214	Astera-Astera	1	127.4	182.1	28.2	36.8
24	Astera-Astera	1	38.39	201.26	34.58	34.67
210	Astera-Astera	1	27.2	96.6	1.1	29.6
27	Astera-Astera	1	35.74	94.44	24.41	36.91
217	Astera-Astera	1	73.7	121.3	28.7	32.8
225	Astera-Astera	1	11.03	77.67	36.61	38.82
226	Astera-Astera	1	29.5	75.6	0.9	28.7
219	Astera-Astera	1	38.9	172.8	29.6	36.4
223	Astera-Astera	1	12.64	170.48	0.87	30.62
222	Astera-Astera	1	55.96	110	19.8	38.75
213	Astera-Astera	1	141.1	176.5	24.5	35.06
229	Astera-Astera	1	73.7	117.78	21.91	33.71
12	Astera-Plus	1	98.9	211.32	34.66	37.23
124	Astera-Plus	1	142.48	393	33.77	34.73
111	Astera-Plus	1	99.6	185.21	34.69	37.34
123	Astera-Plus	1	12.7	2530.4	31.94	34.91
15	Astera-Plus	1	106.3	228.31	8.7	29.5
117	Astera-Plus	1	100.42	1896.3	28.14	34.82
17	Astera-Plus	1	76	186.41	35.36	37.25
160	Astera-Plus	1	36.37	162.21	14.1	36.2
122	Astera-Plus	1	38.49	218.8	8.4	33.35
114	Astera-Plus	1	115	184.81	36.8	37.08
118	Astera-Plus	1	68.12	2052.9	34.34	34.88
110	Astera-Plus	1	94.6	196.19	9.5	32.1
11	Astera-Plus	1	57.1	198.89	28.81	37.43
126	Astera-Plus	1	137.76	416.34	32.09	34.82
158	Astera-Plus	1	43.96	144.6	36.18	38.47
136	Astera-Plus	1	97.3	182.38	33.76	37.05
159	Astera-Plus	1	36.65	367.72	19.37	34.94
141	Astera-Plus	1	860.26	1489.3	34.61	34.61
161	Astera-Plus	1	6598	8018	35.39	35.53
142	Astera-Plus	1	1280.2	1732.5	31.2	35.97
149	Astera-Plus	1	27.69	163.94	32.01	36.76
130	Astera-Plus	1	54.3	1920.4	18.2	28.1
137	Astera-Plus	1	34.82	179.32	36.7	38.79
138	Astera-Plus	1	32.82	213.04	37.95	36.98
147	Astera-Plus	1	23.94	135	25.3	34.58
155	Astera-Plus	1	144.9	205.5	13.4	36.2
132	Astera-Plus	1	110.44	294.96	36.76	38.41
342	Sinopharm-Plus	1	9.2	269.81	0.1	34.91
311	Sinopharm-Plus	1	19.8	146.7	0.8	35.1
34	Sinopharm-Plus	1	28	210.2	23.6	36.2
347	Sinopharm-Plus	1	114.79	1456.3	31.97	34.85
348	Sinopharm-Plus	1	10.34	268.16	0.1	34.52
39	Sinopharm-Plus	1	17.7	189.9	0.7	14.8
323	Sinopharm-Plus	1	0.92	16.35	0.59	34.43
322	Sinopharm-Plus	1	40.8	196.4	23.9	36.1
339	Sinopharm-Plus	1	11.87	196.82	12.89	36.73
314	Sinopharm-Plus	1	19.4	191.6	1.1	33.3
319	Sinopharm-Plus	1	1.6	19.5	1.2	33.8
318	Sinopharm-Plus	1	0.6	139.8	0.75	33.2
340	Sinopharm-Plus	1	1254.3	1845.6	34.64	34.76
313	Sinopharm-Plus	1	17.4	139.7	30.8	35.6
336	Sinopharm-Plus	1	29.61	176.53	18.01	37.08
33	Sinopharm-Plus	1	37.1	192.1	24.1	34.3
321	Sinopharm-Plus	1	45.4	197.2	29.2	34.6
35	Sinopharm-Plus	1	109.84	1567.1	10.08	34.43
316	Sinopharm-Plus	1	5.3	143.4	1.8	33.8
320	Sinopharm-Plus	1	33.1	134.5	32.6	34.3
326	Sinopharm-Plus	1	71.2	145.3	27.6	34.2
419	Sinopharm-Sinopharm	1	863.71	1108.09	35.25	35.28
435	Sinopharm-Sinopharm	1	116.99	1152	35.28	35.32
432	Sinopharm-Sinopharm	1	88.82	1440	35.09	35.4
438	Sinopharm-Sinopharm	1	2.89	9.03	6.2	7.17
444	Sinopharm-Sinopharm	1	59.5	75.65	34.96	35.01
429	Sinopharm-Sinopharm	1	90.72	99.44	35.11	35.15
448	Sinopharm-Sinopharm	1	151.9	347.7	35.07	35.37
436	Sinopharm-Sinopharm	1	20.07	25.7	31.61	32.73
421	Sinopharm-Sinopharm	1	591.28	1344	35.19	35.28
441	Sinopharm-Sinopharm	1	12.62	32.28	24.16	24.53
440	Sinopharm-Sinopharm	1	74.03	95.73	15.62	35.07
445	Sinopharm-Sinopharm	1	71.55	82.6	35.01	35.17
